# Supplementary material for: Preparation and Performance Evaluation of High-Temperature Resistant Acrylamide/Vinylpyrrolidone Copolymer-Based Gel System
Source: Polymers (Basel). 2026 Feb 21;18(4):530. doi: 10.3390/polym18040530 (PMC12944307; doi:10.3390/polym18040530)
Supplement: Supplementary file 1 [file polymers-18-00530-s001.zip]

Archive with 1 entries (1 files):
- polymers-4067742-supplementary.pdf
